# Supplementary material for: Dietary Intake of the Italian PHIME Infant Cohort: How We Are Getting Diet Wrong from as Early as Infancy
Source: Nutrients. 2021 Dec 10;13(12):4430. doi: 10.3390/nu13124430 (PMC8709248; doi:10.3390/nu13124430)
Supplement: Supplementary file 1 [file nutrients-13-04430-s001.zip]

Archive with 1 entries (1 files):
- nutrients-1460914-supplementary.pdf
